# Supplementary material for: Variability in target delineation of cervical carcinoma: A Korean radiation oncology group study (KROG 15-06)
Source: PLoS One. 2017 Mar 16;12(3):e0173476. doi: 10.1371/journal.pone.0173476 (PMC5354274; doi:10.1371/journal.pone.0173476)
Supplement: S1 Fig — (ZIP) [file pone.0173476.s001.zip]

Archive with 15 entries (15 files):
- donga2.dcm
- PAT1.dcm
- PAT2.dcm
- RS.1.2.246.352.71.4.1089379201.1703320.20120423152351.dcm
- RS.1.2.246.352.71.4.1089379201.1703433.20120423152521.dcm
- RS.1.2.246.352.71.4.1594764797.23811.20120424154157.dcm
- RS.1.2.246.352.71.4.1594764797.23812.20120424154300.dcm
- RS.1.2.246.352.71.4.1823446609.2313849.20120419103338.dcm
- RS.1.2.246.352.71.4.1823446609.2315928.20120420134547.dcm
- rtst.null.dcm
- anam h1.zip
- anam h2.zip
- case1.rar
- case2.rar
- donga1.dcm
