# Supplementary material for: Variability in target delineation of cervical carcinoma: A Korean radiation oncology group study (KROG 15-06)
Source: PLoS One. 2017 Mar 16;12(3):e0173476. doi: 10.1371/journal.pone.0173476 (PMC5354274; doi:10.1371/journal.pone.0173476)
Supplement: S1 Table — (XLSX) [file pone.0173476.s002.xlsx]

## Sheet: Vol_COM
Patient1	H1	H3	H4	H5	H6	H7	H8	H9	avg	std
Vol	749.33	816.15	808.08	918.23	416.02	678.33	330.81	483.55	650.063	213.657
COM_x	-0.16	-0.41	-0.12	-0.2	-0.02	-0.08	0.05	0.08	-0.1075	0.156456
	-0.0525	-0.3025	-0.0125	-0.0925	0.0875	0.0275	0.1575	0.1875
COM_y	2.83	3.32	2.53	3.25	3.31	2.71	3.36	3.02	3.04125	0.318767
	-0.21125	0.27875	-0.51125	0.20875	0.26875	-0.33125	0.31875	-0.02125
COM_z	-1.22	-3.14	-0.07	-1.64	-1.13	-0.87	-1.6	-0.22	-1.23625	0.96052
	0.01625	-1.90375	1.16625	-0.40375	0.10625	0.36625	-0.36375	1.01625
CI_gen									0.531
	1.1527	1.25549	1.24308	1.41253	0.639969	1.04348	0.50889	0.743852	1	0.328672
	0.218282	1.94768	1.27345	0.463839	0.301947	0.494593	0.508647	1.03362	0.780258	0.594067
Patient2	H1	H3	H4	H5	H6	H7	H8	H9	avg	std
Vol	436.39	436.31	500.5	562.23	304.38	408.05	265.74	340.35	406.744	99.6347
COM_x	-0.23	-0.05	-0.23	-0.33	-0.3	-0.13	-0.24	0.03	-0.185	0.124671
	-0.045	0.135	-0.045	-0.145	-0.115	0.055	-0.055	0.215		0.124671
COM_y	1.5	2.41	1.46	2.28	2	1.7	1.92	1.78	1.88125	0.34228
	-0.38125	0.52875	-0.42125	0.39875	0.11875	-0.18125	0.03875	-0.10125		0.34228
COM_z	0.94	0.17	1.69	0.87	1.48	1.44	1.18	1.87	1.205	0.542823
	-0.265	-1.035	0.485	-0.335	0.275	0.235	-0.025	0.665		0.542823
CI_gen									0.563
	1.0729	1.0727	1.23052	1.38228	0.74834	1.00322	0.653341	0.836775	1.00001	0.244959
	0.466478	1.17005	0.643973	0.540603	0.320861	0.30183	0.0717744	0.706188	0.52772	0.330277

## Sheet: CI
	Patient 1						Patient 2
		Union	Intersection	CI				Union	Intersection	CI
1	2	1007.79	572.7	0.568274		1	2	558.834	328.158	0.587218
1	3	923.168	648.144	0.702087		1	3	572.426	381.663	0.666745
1	4	1011.44	664.874	0.657353		1	4	634.747	379.511	0.597893
1	5	783.903	407.264	0.519534		1	5	485.715	271.877	0.559747
1	6	857.227	597.259	0.696733		1	6	521.904	339.911	0.651291
1	7	843.225	340.892	0.404272		1	7	479.214	242.825	0.506715
1	8	796.107	450.949	0.566442		1	8	499.663	292.786	0.585968
2	3	1083.67	560.181	0.516932		2	3	624.615	332.24	0.531912
2	4	1026.5	722.351	0.703703		2	4	653.709	363.316	0.555777
2	5	910.092	353.61	0.388543		2	5	522.741	237.618	0.45456
2	6	1005.52	521.499	0.518634		2	6	555.219	309.363	0.55719
2	7	941.827	314.826	0.334272		2	7	497.889	226.917	0.455759
2	8	951.788	367.805	0.386436		2	8	545.405	249.81	0.458027
3	4	1084.28	655.393	0.604449		3	4	675.866	408.256	0.604049
3	5	844.653	409.873	0.485256		3	5	536.872	290.584	0.541253
3	6	895.631	622.214	0.694721		3	6	552.96	378.719	0.684894
3	7	903.263	344.214	0.381078		3	7	532.239	259.664	0.487871
3	8	836.546	473.869	0.566459		3	8	531.484	330.829	0.622463
4	5	938.722	420.806	0.448275		4	5	599.511	288.115	0.480583
4	6	1024.8	598.054	0.583584		4	6	641.73	350.119	0.545586
4	7	1000.46	352.021	0.35186		4	7	600.821	251.252	0.418182
4	8	972.143	443.276	0.455979		4	8	621.112	301.37	0.48521
5	6	738.151	399.549	0.541283		5	6	447.839	287.344	0.641623
5	7	543.37	323.961	0.596207		5	7	365.521	229.885	0.628924
5	8	550.3	379.97	0.690478		5	8	398.317	267.499	0.671572
6	7	792.107	338.544	0.427396		6	7	443.442	256.186	0.577721
6	8	735.043	458.548	0.623838		6	8	456.67	313.369	0.686204
7	8	606.256	316.965	0.522823		7	8	390.74	239.523	0.612997
		24608	13059.6	0.530706				14947.2	8408.71	0.56256
